# Supplementary material for: Visual grading of valvular regurgitation is inferior to measurement – results from the VIAVA-study (VIsual Assessment of VAlvular Regurgitation)
Source: Echo Res Pract. 2024 Nov 11;11:26. doi: 10.1186/s44156-024-00061-0 (PMC11552230; doi:10.1186/s44156-024-00061-0)
Supplement: Supplementary file 1 — Supplementary Material 1 [file 44156_2024_61_MOESM1_ESM.xlsx]

## Sheet: Tabelle3
	AR 1	AR 2	AR 3	AR 4
Colour flow Doppler Image
VC (mm)	3	4.4	4.6	9.4
PHT (ms)	914.4	554.2	643.3	555
PISA-Radius (cm)	-	0.61	0.58	1.59
EROA (mm²)	-	17	15	1.45
Volume (ml)	-	51.2	27.7	354.6
prominent holodiastolic flow reversal in descending aorta	-	no	no	yes
Large flow convergence	no	no	no	yes
central Jet width of LVOT	< 25%	0.41	0.48	> 65%
	MR 1	MR 2	MR 3	MR 4
Colour flow Doppler Image
VC (mm)	3	5	7.4	9.8
PISA-Radius (cm)	-	0.9	1.18	1.61
EROA (mm²)	-	29	57	81
Volume (ml)	-	58.3	78	132.3
	TR 1	TR 2	TR 3	TR 4
Colour flow Doppler Image
VC (mm)	4.5	6	7	3
PISA-Radius (cm)	0.46	n/a	0.76	n/a
EROA (mm²)	0.16	n/a	0.36	n/a
Volume (ml)	11.8	n/a	41.2	n/a
TR Vmax (cm/s)	329.6	377.4	309.5	230.9
TR mx PG (mmHg)	43.5	57.1	38.4	21.3
n/a = not available
